# Supplementary material for: An Approach for Calculating Student-Centered Value in Education – A Link between Quality, Efficiency, and the Learning Experience in the Health Professions
Source: PLoS One. 2016 Sep 15;11(9):e0162941. doi: 10.1371/journal.pone.0162941 (PMC5025223; doi:10.1371/journal.pone.0162941)
Supplement: S1 File — (XLS) [file pone.0162941.s001.xls]

## Sheet: Economic Data
KM_to_Uni	Mins_to_Uni	Transport	Pub_Trans_Expense	Parking_Costs_pa	Avg_KM/H	Other_Trip_Costs/D	Comp/Ltop_Price	Comp/Ltop_elec/M	Comp/Ltop_Internet/M	Uni_Cafe_Exp/W	What_Grocery_Exp_$/W	Earn_P/H.	Pay_$Unit_Current	Pay_$Unit_Previous
44	50	car	0	250	80		1200			5	20	20	4000	3500
3	6	car	0	250	50		450	140	60	0	120	20.29	2500	4000
52	75	car	0	0	70					10		30	3000	4000
28	25	car	0	250	100	15	1399		99	30		15	8000	6000
37	30	car	0	0	105	10	1300	150	50	10	30	29.57	3800	3800
23	45	car	0	0	60		800			5		25	8000	8000
50	70	car	0	125	50		1000			0	100	20	4000	50
62.5	60	car	0	250	80	30				0	30	35	4000	1000
41	60	car	0	0	80	16	1500			12	10	18	100	40
0.05	5	walk	0	0	80	10	500	80	70	10	100	0
35	40	car	0	250	80	10	1400			5	30	25	4000	3800
		car						40	20	10	100	25	5000	4000
22	20	car	0	0	80		1500			10	15	25	50	10
15	15	car	0	0	60		1250			10	25	28	4000	3000
32	30	car	0	0	60		800		25	5	25	35	4000	3000
62	60	car	0	0	60	9	500			5		22.5
3	15	walk	0	0			500		29	20	10	20
35	25	car	0	0	95	10	1200		90	25		19.75	3000	3500
72	80	car	0	250	80	20	400			50		25	4000	3000
4.5	7	car	0	250	70		2500			15		15	3000	2500
33.5	40	car	0	0	90					20	20	22
41	45	car	0	0	80	11	1000			0	20	25	4000	3000
37	40	car	0	0	100		1199			11		25	4500	5000
90	60	car	0	0	90		800			12	15	25	4000	3000
10	15	car	0	0	50		1200			10		25	3500	3000
0.5	5	walking	0	0			800			0	85	20	3000	2500
54	65	car	0	125	90		700			40	80	30	3000	4000
34	50	car	0	0	100		700			10		15	1000	750
49	60	car	0	125	90		1000			35	30	25	4000	3500
0.25	5	walking	0	0			600			0	70	20	4000	3000
50	30	car	0	250	100	5	700			7		20	5000	6800
48	30	car	0	0	105	22	1500	150	90	20	30	24	3000	4500
47	35	car	0	250	80					10		25
30	30	car	0	0	100	5	700			10		35	3000	3500
25	45	car	0	0	75		1100			20	30	25	7500	7500
130	90	car	0	250	100	25	2000	70	45	10	70	21	5000	4000
6	10	car	0	0	80		1100			20	50	23
0.5	3	Walk	0	0			750			10	80	25
40	45	Bus (shuttle)	0	0			800	30	40	30	50	15	7500	9000
40	45	car	0	0	70		600			15	20	20	400	200
21	30	Car	0	250	80		450			10		23	3000	2000
30	50	Bus	0	0	80		1200			40	50	20	6500	3000
8	10	car	0	250	90		1000	30	80	40	300	40	16000	16000
30	30	car	0	0	80		900			10
50	45	car	0	0	100		1600			10		21	3500	4000
50	50	car	0	0	100	10.8	800			15	20	20	4500	3800
62	45	car	0	0	100	10	1300			10	300	20	100	20
34	40	car	0	0	100		1300			0		18	100	50
40	60	car	0	0	80		1300			50	10	22	3000	4000
32	30	car	0	250	100	8	1300			30	50	20	3000	2000
44	45	car	0	0	80	15	1200			30		20	4000	4000
10	15	car	0	100	60	20	2000	100	80	150	80	25	2000	1000
16	15	car	0	100	80		1500		100	30	150		1500	1000
32	45	car	0	192	80					20	40	22
4.5	10	car	0	100	60		1500			0		20	1000	500
16	20	car	0	0	90		1100			5	50	22	2000	1500
	10	car	0	0	70			100	50	5	110	25	5000	5000
25	25	car	0	0	100	8.5	1400		40	50	200	0	100	90
25	25	car	0	0	100	8.5	500		40	30	30	19	5000	4000
2	15	walk	0	0			500		90	15	40	0	4500	3500
23	30	car	0		80		580			3		12	6800	5000
15	15	car	0	0	80		1200			15			5000	2500
0	2	walk	0	30	80	10	2000	50	50	20	120		3500	3800
30	35	car	10	0	90		600		65	10	120	22	3000	1500
53	100	public transport		0	90		700			5		15	4000	5000
0.25	1	walking	0	0			2000	200	100	0	60	25	4000	4000
8	15	car	0	0	80		1200			0	10	15	3500	4000
51	45	car	0	0	90	5.7	1400			7		30
0.5	3	walk	0	0			900	150	150	5	40	20
25	34	car	18	0	108		2750		50	30	100	27	4500	4000
30	30	car	0	0	100		1100			10		20	5000	6000
38	45	car	0				1500			50	100		4000	5000
30	45	Shuttle	0	0						25	50	20	11000	9000
18	20	car	0	250	80		750			15	50	22
35	30	car	0	0	70	5	700		70	15	15	25	3000	4000
26	45	car	0	0	80		1200			8	5	20	8000	8000

## Sheet: SETU results
Question Number	2013	2014
1	4.22	4.57
2	4.43	4.78
3	4.22	4.59
4	4.11	4.36
5	4.28	4.81
6	4.16	4.48
7	4.35	4.88
8	4.39	4.87
9	4.28	4.59
10	4.04	4.25
